# Supplementary material for: Public Awareness and Perceptions of Invasive Alien Species in Small Towns
Source: Biology (Basel). 2021 Dec 14;10(12):1322. doi: 10.3390/biology10121322 (PMC8698633; doi:10.3390/biology10121322)
Supplement: Supplementary file 1 [file biology-10-01322-s001.zip]

Archive with 1 entries (1 files):
- biology-1481044-supplementary.pdf
